# Supplementary material for: Matrix Metalloproteinase 9/microRNA-145 Ratio: Bridging Genomic and Immunological Variabilities in Thyroid Cancer
Source: Biomedicines. 2023 Nov 1;11(11):2953. doi: 10.3390/biomedicines11112953 (PMC10669161; doi:10.3390/biomedicines11112953)
Supplement: Supplementary file 1 [file biomedicines-11-02953-s001.zip]

Archive with 1 entries (1 files):
- biomedicines-2645745-supplementary.pdf
